# Supplementary material for: Simulation of Left Atrial Function Using a Multi-Scale Model of the Cardiovascular System
Source: PLoS One. 2013 Jun 3;8(6):e65146. doi: 10.1371/journal.pone.0065146 (PMC3670859; doi:10.1371/journal.pone.0065146)
Supplement: File S1 — MATLAB code for model simulation. (M) [file pone.0065146.s002.m]

function [t, Pla, Plv] = Supplementary_File_S1(~)

Y1 = 39 ; % uM/s
Z1 = 30 ; % /s
Y2 = 1.3 ; % /s
Z2 = 1.3 ; % /s
Y3 = 30 ; % /s
Z3 = 1560 ; % uM/s
Y4 = 40 ; % /s
Yd = 9 ; % s/uM^2
Tt = 70 ; % uM
B = 1200 ; % /s
hc = 0.005 ; % um
La = 1.17 ; % um
R = 20 ; % /um^2
L0 = 0.97 ; % um

A = 944.5815 ; % mN/mm^2/um/uM (adjusted)
B_s = 0.4853 ; % mN/mm^2 (adjusted)
h = 3.0843/B_s ; % cm (Kass89) 
Rlv0 = 1.62 ; % cm (Kass89)

A_la = 577.81 ; % mN/mm^2/um/uM (adjusted)
B_s_la = 20.002 ; % mN/mm^2 (adjusted)
h_la = 39.6012/B_s_la ; % cm (Gare01)
Rla0 = 1.6611 ; % cm (Gare01)

Rmt = 0.0278 ; % (Gare01 and Kass89) 
Rav = 0.0849 ; % (Gare01 and Kass89)
Rsys = 3.6144 ; % (Gare01, Maughan87 and Kass89)
Rpu = 0.1079 ; % (Gare01 and Kass89)
Eao = 6.9429 ; % (Gare01, Maughan87 and Kass89)
Evc = 1.3077 ; % optimized
Epu = 0.0881 ; % optimized
Erv = 2.1018 ; % optimized
Epa = 2.2948 ; % approx from Maughan87
Rtc = 0.2786 ; % optimized
Rpv = 0.03 ; % (Revie11)
Rpul = 2.454 ; % optimized

period = 0.45 ; % s (Gare01)
shift = 0.085 ; % shift between LA and LV calcium peaks

options = odeset('Reltol',0.0001,'Maxstep',0.001) ;

params = [Y1 Z1 Y2 Z2 Y3 Z3 Y4 Yd Tt B hc La R L0 A B_s h Rlv0 A_la B_s_la h_la Rla0 Rmt Rav Rsys Rpu Eao Evc Epu Epa Erv Rtc Rpul Rpv period shift] ; 

tmax = 99.9 ;
step = 0.001 ;
[t,v] = ode15s(@state_eqs,0:step:tmax,[0 0 0 (1.05 - hc) 0 0 0 (1.05 - hc) 20 15 10 1 40 15 172],options,params) ;

% Left ventricle

Vlv = v(:,9) ;
Rlv = (Vlv*3/(2*pi)).^(1/3) ;
L = L0*Rlv/Rlv0 ;

TCa = v(:,1) ;
TCa_star = v(:,2) ;
T_star = v(:,3) ;
T = Tt - v(:,1) - v(:,2) - v(:,3) ;
Ca = Calcium_lv(t,period) ;
X = v(:,4) ;

Fb = A*(TCa_star + T_star).*(L - X) ;
Fp = -B_s.*(1 - L/L0) ;
F = Fb + Fp ;
Plv = 2*F*h./Rlv*7.5 ;

% Left Atrium

Vla = v(:,11) ;
Rla = (Vla*3/(2*pi)).^(1/3) ;
L_la = L0*Rla/Rla0 ;

TCa_la = v(:,5) ;
TCa_star_la = v(:,6) ;
T_star_la = v(:,7) ;
T_la = Tt - v(:,5) - v(:,6) - v(:,7) ;
Ca_la = Calcium_la(t + shift,period) ;
X_la = v(:,8) ;

Fb_la = A_la*(TCa_star_la + T_star_la).*(L_la - X_la) ;
Fp_la = -B_s_la.*(1 - L_la/L0) ;
F_la = Fb_la + Fp_la ;
Pla = 2*F_la*h_la./Rla*7.5 ;

% Circulatory elements

Vao = v(:,10) ;
Vvc = v(:,12) ;
Vrv = v(:,13) ;
Vpa = v(:,14) ;
Vpu = v(:,15) ;

Pao = Eao*Vao ;
Pvc = Evc*Vvc ;
Prv = Erv*driver_rv(t,period).*Vrv ;
Ppa = Epa*Vpa ;
Ppu = Epu*Vpu ;

end

function Ca = Calcium_la(t,period)
%CALCIUM_LV Calcium input function for the left atrium
% Curve from Nygren98, used in Shim08 with a period of 0.95 s

T1 = 0.0178 ;
T2 = 0.0632 ;
maxCa = 1.33 ;

t = mod(t*0.95/period,0.95) ;

Ca = 0.5*maxCa*((1 - cos(t*pi/T1)).*(t >= 0).*(t <= T1)...
    + (1 + cos((t - T1)*pi/(T2 - T1))).*(t > T1).*(t <= T2)) ;

end

function Ca = Calcium_lv(t,period)
%CALCIUM_LV Calcium input function for the left ventricle
%	Curve from Yue87, used in Burkhoff94 with a period of 0.6 s

T1 = 0.0406 ;
T2 = 0.1302 ;
maxCa = 1.47 ;

t = mod(t*0.6/period,0.6) ;

Ca = 0.5*maxCa*((1 - cos(t*pi/T1)).*(t >= 0).*(t <= T1)...
    + (1 + cos((t - T1)*pi/(T2 - T1))).*(t > T1).*(t <= T2)) ;

end

function e = driver_rv(t,period)
%DRIVER_RV Driver function for the right ventricle
%   Curve from Chung96, used with a period of 0.6 s

Ab = [0.9556 0.6249 0.018] ;
Bb = [255.4 225.3 4225.0] ;
Cb = [0.306 0.2026 0.2491] ;
shift = -0.055 ; % + : driver shifts to the right

tmod = mod((t - shift)*0.6/period,0.6) ;

e = Ab(1)*exp(-Bb(1)*(tmod - Cb(1)).^2)...
    + Ab(2)*exp(-Bb(2)*(tmod - Cb(2)).^2)...
    + Ab(3)*exp(-Bb(3)*(tmod - Cb(3)).^2) ;

end

function dy = state_eqs(t,y,params)
%STATE_EQS Model state equations

Y1 = params(1) ;
Z1 = params(2) ;
Y2 = params(3) ;
Z2 = params(4) ;
Y3 = params(5) ; 
Z3 = params(6) ; 
Y4 = params(7) ;
Yd = params(8) ;
Tt = params(9) ;
B = params(10) ;
hc = params(11) ;
La = params(12) ;
R = params(13) ;
L0 = params(14) ;

A = params(15) ;
B_s = params(16) ;
h = params(17) ;
Rlv0 = params(18) ;

A_la = params(19) ;
B_s_la = params(20) ;
h_la = params(21) ;
Rla0 = params(22) ;

Rmt = params(23) ;
Rav = params(24) ;
Rsys = params(25) ;
Rpu = params(26) ;
Eao = params(27) ;
Evc = params(28) ;
Epu = params(29) ;
Epa = params(30) ;
Erv = params(31) ;
Rtc = params(32) ;
Rpul = params(33) ;
Rpv = params(34) ;

period = params(35) ;
shift = params(36) ;

TCa = y(1) ;
TCa_star = y(2) ;
T_star = y(3) ;
X = y(4) ;
TCa_la = y(5) ;
TCa_star_la = y(6) ;
T_star_la = y(7) ;
X_la = y(8) ;
Vlv = y(9) ;
Vao = y(10) ;
Vla = y(11) ;
Vvc = y(12) ;
Vrv = y(13) ;
Vpa = y(14) ;
Vpu = y(15) ;

% Left ventricle

Rlv = (Vlv*3/(2*pi))^(1/3) ;
L = L0*Rlv/Rlv0 ;

TCa_eff = TCa*exp(-R*(L - La)^2) ;

T = Tt - y(1) - y(2) - y(3) ;
Ca = Calcium_lv(t,period) ;

dy(4) = B*(L - X - hc) ; % dX/dt

Qb = Y1*Ca*T - Z1*TCa ;
Qa = Y2*TCa_eff - Z2*TCa_star ;
Qr = Y3*TCa_star - Z3*T_star*Ca ;
Qd = Y4*T_star ;
Qd1 = Yd*(dy(4)^2)*T_star ;
Qd2 = Yd*(dy(4)^2)*TCa_star ;

dy(1) = Qb - Qa ; % dTCa/dt
dy(2) = Qa - Qr - Qd2 ; % dTCa*/dt
dy(3) = Qr - Qd - Qd1 ; % dT*/dt

% Left atrium

Rla = (Vla*3/(2*pi))^(1/3) ;
L_la = L0*Rla/Rla0 ;

TCa_eff_la = TCa_la*exp(-R*(L_la - La)^2) ;

T_la = Tt - y(5) - y(6) - y(7) ;
Ca_la = Calcium_la(t + shift,period) ;

dy(8) = B*(L_la - X_la - hc) ; % dX/dt

Qb_la = Y1*Ca_la*T_la - Z1*TCa_la ;
Qa_la = Y2*TCa_eff_la - Z2*TCa_star_la ;
Qr_la = Y3*TCa_star_la - Z3*T_star_la*Ca_la ;
Qd_la = Y4*T_star_la ;
Qd1_la = Yd*(dy(8)^2)*T_star_la ;
Qd2_la = Yd*(dy(8)^2)*TCa_star_la ;

dy(5) = Qb_la - Qa_la ; % dTCa/dt
dy(6) = Qa_la - Qr_la - Qd2_la ; % dTCa*/dt
dy(7) = Qr_la - Qd_la - Qd1_la ; % dT*/dt

% Circulatory model

Fb = A*(TCa_star + T_star).*(L - X) ;
Fp = -B_s*(1 - L/L0) ;
F = Fb + Fp ;

Fb_la = A_la*(TCa_star_la + T_star_la).*(L_la - X_la) ;
Fp_la = -B_s_la*(1 - L_la/L0) ;
F_la = Fb_la + Fp_la ;

Plv = 2*F*h/Rlv*7.5 ;
Pla = 2*F_la*h_la/Rla*7.5 ;
Pao = Eao*Vao ;
Pvc = Evc*Vvc ;
Prv = Erv*driver_rv(t,period)*Vrv ;
Ppa = Epa*Vpa ;
Ppu = Epu*Vpu ;

Qpu = (Ppu - Pla)/Rpu ;
Qmt = (Pla - Plv)/Rmt ;
Qav = (Plv - Pao)/Rav ;
Qsys = (Pao - Pvc)/Rsys ;
Qtc = (Pvc - Prv)/Rtc ;
Qpv = (Prv - Ppa)/Rpv ;
Qpul = (Ppa - Ppu)/Rpul ;

dy(9) = Qmt*(Qmt > 0) - Qav*(Qav > 0) ; % dVlv/dt
dy(10) = Qav*(Qav > 0) - Qsys ; % dVao/dt
dy(11) = Qpu - Qmt*(Qmt > 0) ; % dVla/dt
dy(12) = Qsys - Qtc.*(Qtc > 0) ; % dVvc/dt
dy(13) = Qtc.*(Qtc > 0) - Qpv.*(Qpv > 0) ; % dVrv/dt
dy(14) = Qpv.*(Qpv > 0) - Qpul ; % dVpa/dt
dy(15) = Qpul - Qmt.*(Qmt > 0) ; % dVpu/dt

dy = dy' ;

end
